# Supplementary material for: Gene expression profiling reveals novel TGFβ targets in adult lung fibroblasts
Source: Respir Res. 2004 Nov 30;5(1):24. doi: 10.1186/1465-9921-5-24 (PMC538264; doi:10.1186/1465-9921-5-24)
Supplement: Additional File 1 — Complete list of genes regulated by a four hour treatment with TGFβ in control and fibrotic fibroblasts This data set contains all the genes up- or down-regulated by a four hour treatment with TGFβ (according to the criteria described in the methods) in control and fibrotic lung fibroblasts. Fibrotic lung fibroblast fold ratios are the average of the fold ratios for lung fibroblasts from idiopathic pulmonary fibrosis and pulmonary fibrosis associated with systemic sclerosis. Genes are sub-grouped into functional classes. Affymetrix probe set numbers, approved gene symbols, gene names and GenBank accession numbers are provided in the table. [file 1465-9921-5-24-S1.xls]

## Sheet: Sheet1
Additional data file 1. Complete list of genes whose expression is regulated by a four hour treatment with TGFβ in control and fibrotic* fibroblasts
Gene symbol	Affymetrix probe N	mean fold change TGFβ-treated/medium		Gene name	GenBank N
		control lung fibroblasts	fibrotic lung fibroblasts*
Transcriptional regulation
BHLHB2	40790_at	5.95456	5.10301	basic helix-loop-helix domain containing, class B, 2	AB004066
CBFB	41175_at	2.91145	2.81582	core-binding factor, beta subunit	L20298
EGR2	37863_at	51.9688	3.29486	early growth response 2 (Krox-20 homolog, Drosophila)	J04076
ETV6	38491_at	2.00882	2.58029	ets variant gene 6 (TEL oncogene)	U11732
FOXO1A	40570_at	3.76225	5.99258	forkhead box O1A (rhabdomyosarcoma)	AF032885
JUNB	2049_s_at	3.7473	4.1911	jun B proto-oncogene	M29039
JUNB	32786_at	4.35811	2.99718	jun B proto-oncogene	X51345
LRRFIP1	41320_s_at	2.10348	1.48872	leucine rich repeat (in FLII) interacting protein 1	U69609
MKL1	35629_at	2.72552	2.648	megakaryoblastic leukemia (translocation) 1	AL022238
MSC	35992_at	2.42698	1.71089	musculin (activated B-cell factor-1)	AF087036
NCOR2	39358_at	2.21058	2.20099	nuclear receptor co-repressor 2	U37146
NPAS2	39549_at	2.42157	3.11255	neuronal PAS domain protein 2	AI743090
NR2F2	39397_at	0.442794	0.464539	nuclear receptor subfamily 2, group F, member 2	M64497
NRIP1	40088_at	2.33869	1.82926	nuclear receptor interacting protein 1	X84373
RUNX1	943_at	2.2	2.7	runt-related transcription factor 1 (acute myeloid leukemia 1; aml1 oncogene)	X90976
RUNX1	39421_at	3.07876	2.33498	runt-related transcription factor 1 (acute myeloid leukemia 1; aml1 oncogene)	D43969
RUNX1	393_s_at	2.34882	2.60831	runt-related transcription factor 1 (acute myeloid leukemia 1; aml1 oncogene)	D43968
SKI	41499_at	2.50602	2.11637	v-ski sarcoma viral oncogene homolog (avian)	X15218
SMURF2	33354_at	2.1989	2.21645	E3 ubiquitin ligase SMURF2	AA630312
SRF	1409_at	2.108	1.85999	serum response factor (c-fos serum response element-binding transcription factor)	J03161
SRF	40109_at	2.17699	2.00971	serum response factor (c-fos serum response element-binding transcription factor)	J03161
TCF21	37247_at	0.228915	0.38689	transcription factor 21	AF047419
TCF8	33439_at	2.77194	1.81226	transcription factor 8 (represses interleukin 2 expression)	D15050
TIEG	224_at	2.20552	2.10052	TGFB inducible early growth response	S81439
TIEG	38374_at	3.22679	2.65122	TGFB inducible early growth response	AF050110
ZFP36L2	32587_at	0.340452	0.386002	zinc finger protein 36, C3H type-like 2	U07802
ZFP36L2	32588_s_at	0.345434	0.25812	zinc finger protein 36, C3H type-like 2	X78992
ZNF365	35959_at	14.1515	2.54786	zinc finger protein 365	AB020651
Signal transduction
ACVR1	39764_at	2.15917	1.69619	activin A receptor, type I	Z22534
ADM	34777_at	0.305527	0.386338	adrenomedullin	D14874
AGTR1	346_s_at	3.81197	3.24283	angiotensin II receptor, type 1	D13814
AGTR1	37983_at	5.10603	5.89343	angiotensin II receptor, type 1	S77410
BDKRB2	39310_at	0.4	0.4	bradykinin receptor B2	X86163
BMP4	1114_at	0.249874	0.229561	bone morphogenetic protein 4	M22490
BMP4	40333_at	0.11677	0.254978	bone morphogenetic protein 4	U43842
DYRK2	40604_at	3.04466	3.00981	dual-specificity tyrosine-(Y)-phosphorylation regulated kinase 2	Y13493
DYRK2	760_at	2.88319	3.33957	dual-specificity tyrosine-(Y)-phosphorylation regulated kinase 2	Y09216
DYRK2	761_g_at	3.33128	2.19545	dual-specificity tyrosine-(Y)-phosphorylation regulated kinase 2	Y09216
MLP	36174_at	2.4195	1.72325	MARCKS-like protein	X70326
PLK2	41544_at	0.437763	0.649876	polo-like kinase 2 (Drosophila)	AF059617
RRAD	1776_at	3.03342	5.20297	Ras-related associated with diabetes	L24564
RRAD	39528_at	3.61343	5.09865	Ras-related associated with diabetes	L24564
SMAD3	38944_at	0.421257	0.44009	SMAD, mothers against DPP homolog 3 (Drosophila)	U68019
SMAD7	1857_at	2.29558	2.20519	SMAD, mothers against DPP homolog 7 (Drosophila)	AF010193
SOCS1	41592_at	0.103319	0.0708254	suppressor of cytokine signaling 1	AB005043
SPRY2	33700_at	2.04112	1.81999	sprouty homolog 2 (Drosophila)	AF039843
STK38L	32182_at	3.6898	3.7779	serine/threonine kinase 38 like	AB023182
TGFBR3	1897_at	0.3	0.5	transforming growth factor, beta receptor III (betaglycan, 300kDa)	L07594
TNFRSF1B	1583_at	0.407746	0.62665	tumor necrosis factor receptor superfamily, member 1B	M32315
TNFRSF1B	33813_at	0.410873	0.446273	tumor necrosis factor receptor superfamily, member 1B	AI813532
TSPAN-2	35497_at	4.19351	4.99513	tetraspan 2	AI924594
Extracellular matrix remodelling/Cytoskeletal
COL4A1	39333_at	2.22669	2.01211	collagen, type IV, alpha 1	M11315
COMP	40161_at	2.66059	5.33564	cartilage oligomeric matrix protein	L32137
COMP	40162_s_at	4.96775	18.9464	cartilage oligomeric matrix protein	AC003107
CTGF	36638_at	4.76191	6.07743	connective tissue growth factor	X78947
CYR61	38772_at	4.36336	3.4906	cysteine-rich, angiogenic inducer, 61	Y11307
ELN	31621_s_at	4.85435	3.74071	elastin (supravalvular aortic stenosis, Williams-Beuren syndrome)	M36860
ELN	39098_at	8.37325	11.6186	elastin (supravalvular aortic stenosis, Williams-Beuren syndrome)	X52896
PLAUR	189_s_at	2.71041	2.83754	plasminogen activator, urokinase receptor	U09937
PLOD2	34795_at	2.51079	1.84371	procollagen-lysine, 2-oxoglutarate 5-dioxygenase (lysine hydroxylase) 2	U84573
SERPINE1	38125_at	3.66347	4.04556	serine (or cysteine) proteinase inhibitor, clade E (nexin, plasminogen activator inhibitor type 1), member 1	M14083
SERPINE1	672_at	5.98833	5.46301	serine (or cysteine) proteinase inhibitor, clade E (nexin, plasminogen activator inhibitor type 1), member 1	J03764
TIMP3	1034_at	2.00275	1.53022	tissue inhibitor of metalloproteinase 3 (Sorsby fundus dystrophy, pseudoinflammatory)	U14394
TIMP3	1035_g_at	2.40369	1.60524	tissue inhibitor of metalloproteinase 3 (Sorsby fundus dystrophy, pseudoinflammatory)	U14394
TPM1	36790_at	2.27614	1.7449	tropomyosin 1 (alpha)	M19267
TPM1	36791_g_at	2.68259	2.09688	tropomyosin 1 (alpha)	M19267
TPM1	36792_at	2.50956	2.01614	tropomyosin 1 (alpha)	Z24727
Adhesion
CDH6	1620_at	3.87797	2.36831	cadherin 6, type 2, K-cadherin (fetal kidney)	D31784
PCDH9	39878_at	15.7641	4.79583	protocadherin 9	AI524125
TNFAIP6	1372_at	6.36086	4.06662	tumor necrosis factor, alpha-induced protein 6	M31165
Regulation of cell growth and survival
ANKRD15	37225_at	3.81966	3.63773	ankyrin repeat domain 15	D79994
BDNF	40023_at	2.03149	2.44828	brain-derived neurotrophic factor	X60201
DTR	38037_at	6.53506	9.58485	diphtheria toxin receptor (heparin-binding epidermal growth factor-like growth factor)	M60278
ESM1	33534_at	11.338	33.8959	endothelial cell-specific molecule 1	X89426
FGF2	1828_s_at	4.01934	2.95475	fibroblast growth factor 2 (basic)	M27968
FGF2	41806_at	2.30363	2.30933	fibroblast growth factor 2 (basic)	J04513
FGF5	1732_at	2.86885	1.79674	fibroblast growth factor 5	M37825
FSTL3	33900_at	8.03127	6.33271	follistatin-like 3 (secreted glycoprotein)	U76702
GAS1	41839_at	0.322684	0.293402	growth arrest-specific 1	L13698
GAS1	661_at	0.272157	0.273984	growth arrest-specific 1	L13698
GRB10	37615_at	2.5591	2.27168	growth factor receptor-bound protein 10	D86962
NGFB	790_at	13.8529	14.1193	nerve growth factor, beta polypeptide	X52599
NGFB	791_g_at	6.7251	5.43209	nerve growth factor, beta polypeptide	X52599
PDGFA	35703_at	5.61277	8.30598	platelet-derived growth factor alpha polypeptide	X06374
VEGF	1953_at	3.6801	2.62069	vascular endothelial growth factor	AF024710
VEGF	36100_at	2.78633	2.20189	vascular endothelial growth factor	AF022375
VEGF	36101_s_at	5.40916	2.52964	vascular endothelial growth factor	M63978
VEGFC	159_at	2.45706	1.75619	vascular endothelial growth factor C	U43142
Developmental proteins
DKK1	35977_at	5.34668	5.41808	dickkopf homolog 1 (Xenopus laevis)	AB020315
ENC1	39542_at	3.38607	4.62857	ectodermal-neural cortex (with BTB-like domain)	AF010314
EYA2	35226_at	3.96589	3.36673	eyes absent homolog 2 (Drosophila)	U71207
MITF	38228_g_at	0.413597	0.446439	microphthalmia-associated transcription factor	AB006909
SNAI2	38288_at	0.474942	0.258556	snail homolog 2 (Drosophila)	U69196
Metabolism
ACOX3	41697_at	2.66679	3.39935	acyl-Coenzyme A oxidase 3, pristanoyl	Y11411
ARK5	33787_at	2.8679	1.92093	AMP-activated protein kinase family member 5	AB011109
ATP1B1	37669_s_at	2.46336	2.19748	ATPase, Na+/K+ transporting, beta 1 polypeptide	U16799
ATP6V1G1	38814_at	2.22154	2.27032	ATPase, H+ transporting, lysosomal 13kDa, V1 subunit G isoform 1	AF038954
CTPS	32441_at	5.42587	4.90704	CTP synthase	X52142
DDX21	40490_at	3.22038	1.81182	DEAD (Asp-Glu-Ala-Asp) box polypeptide 21	U41387
EIF2C2	38505_at	2.76242	1.90245	eukaryotic translation initiation factor 2C, 2	AL050151
GFPT2	39640_at	2.10945	2.44852	glutamine-fructose-6-phosphate transaminase 2	AB016789
INPP1	656_at	0.490517	0.55109	inositol polyphosphate-1-phosphatase	L08488
IPO7	35255_at	2.07311	1.80954	importin 7	AF098799
NP	430_at	2.03269	1.98758	nucleoside phosphorylase	X00737
POLR1C	36460_at	2.4059	1.9079	polymerase (RNA) I polypeptide C, 30kDa	AF008442
PRPS1	36489_at	2.70695	2.89438	phosphoribosyl pyrophosphate synthetase 1	D00860
PRPS1L1	36490_s_at	3.63883	2.49685	phosphoribosyl pyrophosphate synthetase 1-like 1	X15331
RAI14	39254_at	2.28871	2.44014	retinoic acid induced 14	AL050011
RAPGEF2	32026_s_at	2.03887	1.69191	Rap guanine nucleotide exchange factor (GEF) 2	AB002311
SLC29A1	33901_at	2.26625	2.06129	solute carrier family 29 (nucleoside transporters), member 1	U81375
SLC7A1	39748_at	2.36071	2.46244	solute carrier family 7 (cationic amino acid transporter, y+ system), member 1	AL050021
SMC5L1	41379_at	2.20042	2.07343	SMC5 structural maintenance of chromosomes 5-like 1 (yeast)	AB011166
STC2	32043_at	0.433557	0.230696	stanniocalcin 2	AF098462
TXNIP	31508_at	0.342409	0.255424	thioredoxin interacting protein	S73591
UAP1	41242_at	2.02914	2.06049	UDP-N-acteylglucosamine pyrophosphorylase 1	AB011004
UMPK	37193_at	3.44137	2.13711	uridine monophosphate kinase	D78335
Apoptosis/response to stress/DNA repair
DDIT3	39420_at	0.468157	0.446727	DNA-damage-inducible transcript 3	S62138
GADD45B	39822_s_at	3.82565	3.48041	growth arrest and DNA-damage-inducible, beta	AF078077
IER3	1237_at	3.37911	5.96011	immediate early response 3	S81914
PAWR	40621_at	21.2466	2.23539	PRKC, apoptosis, WT1, regulator	U63809
SGK	973_at	2.80888	1.99737	serum/glucocorticoid regulated kinase	Y10032
TDG	40865_at	3.17634	3.28344	thymine-DNA glycosylase	U51166
Regulation of inflammatory response
EDG2	40387_at	0.478543	0.473483	endothelial differentiation, lysophosphatidic acid G-protein-coupled receptor, 2	U80811
IL11	35464_at	21.3993	11.8769	interleukin 11	X58377
IL1RAP	38546_at	10.3156	2.84488	interleukin 1 receptor accessory protein	AB006537
IL6	38299_at	3.40397	2.65496	interleukin 6 (interferon, beta 2)	X04430
NFATC1	39143_at	3.82904	3.87447	nuclear factor of activated T-cells, cytoplasmic, calcineurin-dependent 1	U08015
PTGS2	1069_at	27.4406	11.1854	prostaglandin-endoperoxide synthase 2 (prostaglandin G/H synthase and cyclooxygenase)	U04636
Miscellaneous
LOC283824	34283_at	10.8669	3.31412	hypothetical protein LOC283824	AL050125
ANKMY2	31852_at	0.430677	0.50026	ankyrin repeat and MYND domain containing 2	AL050390
AUTS2	35648_at	2.63054	2.73102	autism susceptibility candidate 2	AB007902
BPGM	33759_at	2.81848	2.09257	2,3-bisphosphoglycerate mutase	X04327
CRY1	38148_at	2.07037	2.52299	cryptochrome 1 (photolyase-like)	D83702
DOC1	31897_at	2.30103	2.68585	downregulated in ovarian cancer 1	U53445
DSCR1	32168_s_at	2.81589	1.60068	Down syndrome critical region gene 1	U85267
F3	36543_at	2.17477	2.28206	coagulation factor III (thromboplastin, tissue factor)	J02931
HIVEP2	36175_s_at	2.61342	1.83116	human immunodeficiency virus type I enhancer binding protein 2	AL023584
HMOX1	33802_at	2.82282	2.34838	heme oxygenase (decycling) 1	Z82244
NBEA	37883_i_at	3.36516	1.96983	neurobeachin	AI375033
PHLDA2	31888_s_at	2.06377	2.14836	pleckstrin homology-like domain, family A, member 2	AF001294
pp9099	36856_at	0.476715	0.272487	PH domain-containing protein	W28743
RP2	39964_at	2.01564	1.99833	retinitis pigmentosa 2 (X-linked recessive)	AJ007590
RYBP	37732_at	2.62702	2.53297	RING1 and YY1 binding protein	AL049940
SAMD4	40855_at	2.07325	1.71577	sterile alpha motif domain containing 4	AB028976
TLS/CHOP	1842_at	0.495594	0.291985	Oncogene Tls/Chop, Fusion Activated	HG2724-HT2820
Unknown
DKFZP564O123	39034_at	2.09018	2.88983	DKFZP564O123 protein	AL080122
HSPC111	41259_at	2.58975	4.00562	hypothetical protein HSPC111	AI553745
KIAA0179	31863_at	2.77081	3.93056	KIAA0179	D80001
KIAA0247	38393_at	2.54768	2.42491	KIAA0247	D87434
KIAA0280	36612_at	2.44032	1.7653	KIAA0280 protein	D87470
MGC14376	35224_at	2.93985	2.1613	hypothetical protein MGC14376	AF070569
*average fold ratios TGFβ-treated/medium inlung fibroblasts from biopsies of idiopathic pulmonary fibrosis and pulmonary fibrosis associated with systemic sclerosis
